# Supplementary material for: A Proposed Method for Simultaneous Measurement of Cuticular Transpiration From Different Leaf Surfaces in Camellia sinensis
Source: Front Plant Sci. 2020 May 13;11:420. doi: 10.3389/fpls.2020.00420 (PMC7239270; doi:10.3389/fpls.2020.00420)
Supplement: Supplementary file 1 [file Table_1.XLS]

## Sheet: 正面
		正内							正外							正内							正外
		1	2	3	4				1	2	3	4				1	2	3	4				1	2	3	4
1,2-Benzenedicarboxylic acid, bis(2-methylpropyl) ester	笨酯C16	0	0	0.000762106	0.000666061				0	0	0	0		1,2-Benzenedicarboxylic acid, bis(2-methylpropyl) ester	笨酯C16	0	0	0.000762106	0.000666061				0	0	0	0
n-Hexadecanoic acid	C16酸	0.0330842	0.0246893	0.0597989	0.0394229				0.069999	0.0434334	0.0613923	0.0533924		Eicosyl acetate	C22链酯	0.00417211	0.0028914	0.00316582	0.00270581				0.00876814	0.00486173	0.00389683	0.00405584
Palmitic Acid, TMS derivative	C16酸	0.00447912	0.00431524	0.011582	0.00659658				0.0209038	0.013667	0.0215548	0.0149785		Hexadecanoic acid, 2-hydroxyethyl ester $	C18链酯	0.000767505	0.00105308	0.00110939	0.00127717				0	0	0	0
Octadecanoic acid	C18酸	0.0205275	0.016892	0.0429771	0.0283498				0.0444638	0.024451	0.0469169	0.0401214		2-Hydroxyethyl palmitate, TMS derivative	C18链酯	0.000690712	0.000669035	0.00127589	0.00158348				0	0	0	0
Eicosyl acetate	C22链酯	0.00417211	0.0028914	0.00316582	0.00270581				0.00876814	0.00486173	0.00389683	0.00405584		1-Monopalmitin, 2TMS derivative	链酯C19	0.016098	0.0139576	0.0283648	0.0353211				0.00695181	0.00759757	0.0186257	0.0355459
2-Methyltetracosane	不确定	0.00269577	0.00230955	0.00413972	0.00378162				0.00315184	0.00220792	0.00269376	0.00391376		1,4-Benzenedicarboxylic acid, bis(2-ethylhexyl) ester	对苯二酯C24	0.0161674	0.0154891	0.0205862	0.0173426				0.019438	0.0196473	0.0199155	0.0214231
Hexadecanoic acid, 2-hydroxyethyl ester $	C18链酯	0.000767505	0.00105308	0.00110939	0.00127717				0	0	0	0		Glycerol monostearate, 2TMS derivative	链酯C21	0.0114691	0.00940743	0.00993106	0.0120941				0	0.00149637	0.00232938	0.00197417
Stearic acid, TMS derivative	C18酸	0.0018936	0.00176184	0.0030893	0.00205174				0.0066323	0.00441133	0.00579431	0.00460082
Heneicosane	C21烷	0.0118123	0.00995341	0.0154279	0.0161677				0.00740933	0.00695271	0.00966173	0.0117383		n-Hexadecanoic acid	C16酸	0.0330842	0.0246893	0.0597989	0.0394229				0.069999	0.0434334	0.0613923	0.0533924
2-Hydroxyethyl palmitate, TMS derivative	C18链酯	0.000690712	0.000669035	0.00127589	0.00158348				0	0	0	0		Palmitic Acid, TMS derivative	C16酸	0.00447912	0.00431524	0.011582	0.00659658				0.0209038	0.013667	0.0215548	0.0149785
neibiao	内标	0.253138	0.25673	0.334244	0.297391				0.253138	0.25673	0.334244	0.297391		Octadecanoic acid	C18酸	0.0205275	0.016892	0.0429771	0.0283498				0.0444638	0.024451	0.0469169	0.0401214
Octaethylene glycol, 2TMS derivative	C16醇醚	0.0017033	0.00139778	0.00183365	0.00162982				0	0	0	0		Stearic acid, TMS derivative	C18酸	0.0018936	0.00176184	0.0030893	0.00205174				0.0066323	0.00441133	0.00579431	0.00460082
n-Tetracosanol-1	C24醇	0.00463959	0.00352246	0.00427611	0.00537738				0	0	0	0		Lignoceric acid, TMS derivative	C24酸	0.00437024	0.00412604	0.00518675	0.00369844				0	0	0.00177777	0.00147226
1-Monopalmitin, 2TMS derivative	链酯C19	0.016098	0.0139576	0.0283648	0.0353211				0.00695181	0.00759757	0.0186257	0.0355459		Hexacosanoic acid, TMS derivative	C26酸	0.0111519	0.0113512	0.0149347	0.011808				0.00288254	0.002646	0.0069991	0.00356167
Nonaethylene glycol, TMS derivative	C18醇醚	0.00102971	0.00067526	0.00126691	0.00108682				0.00251582	0.00247441	0.00209545	0.00223724		Trimethylsilyl octacosanoate	C28酸	0.013501	0.0172163	0.0219867	0.017419				0.00414961	0.00412772	0.0106123	0.00631667
Pentacosane $	C25烷	0.0470719	0.0403989	0.0581994	0.068921				0.00992846	0.0110584	0.0289904	0.0439541
1,4-Benzenedicarboxylic acid, bis(2-ethylhexyl) ester	对苯二酯C24	0.0161674	0.0154891	0.0205862	0.0173426				0.019438	0.0196473	0.0199155	0.0214231		Heneicosane	C21烷	0.0118123	0.00995341	0.0154279	0.0161677				0.00740933	0.00695271	0.00966173	0.0117383
Nonaethylene glycol, 2TMS derivative	C18醇醚	0.00107457	0.00127261	0.00264969	0.00279441				0	0.001399	0.00257126	0.0034297		Pentacosane $	C25烷	0.0470719	0.0403989	0.0581994	0.068921				0.00992846	0.0110584	0.0289904	0.0439541
Glycerol monostearate, 2TMS derivative	链酯C21	0.0114691	0.00940743	0.00993106	0.0120941				0	0.00149637	0.00232938	0.00197417		Heptacosane	C27烷	0.0164084	0.0147024	0.02858	0.0378945				0.00631092	0.0080981	0.0268998	0.0394099
Heptacosane	C27烷	0.0164084	0.0147024	0.02858	0.0378945				0.00631092	0.0080981	0.0268998	0.0394099		Nonacosane	C29烷	0.343237	0.307825	0.334473	0.336867				0.0338797	0.0404111	0.101972	0.0936218
Hexacosanal	C26醛	0.00142691	0.00101911	0.00116215	0.00128998				0.00161992	0.0020666	0.00122905	0		Hentriacontane	C31烷	0.0151136	0.0128593	0.0240091	0.0323184				0.0054669	0.00674908	0.0375438	0.0324856
Lignoceric acid, TMS derivative	C24酸	0.00437024	0.00412604	0.00518675	0.00369844				0	0	0.00177777	0.00147226		Pentatriacontane	C35烷	0.0943305	0.0695804	0.0882414	0.0894349				0.0112982	0.0116189	0.0513683	0.0377171
n-Tetracosanol-1	C24醇	0.00581616	0.00109618	0.00122119	0.00583761				0	0	0.00208836	0.00247246
Nonacosane	C29烷	0.343237	0.307825	0.334473	0.336867				0.0338797	0.0404111	0.101972	0.0936218		n-Tetracosanol-1	C24醇	0.00463959	0.00352246	0.00427611	0.00537738				0	0	0	0
1-Hexacosanol, TBDMS derivative	C26醇	0.00766564	0.0149774	0.0213423	0.0167185				0.00353078	0.00362391	0.00978229	0.00530899		n-Tetracosanol-1	C24醇	0.00581616	0.00109618	0.00122119	0.00583761				0	0	0.00208836	0.00247246
9,19-Cyclolanostan-3-ol, 24-methylene-, (3.beta.)-	甾醇	0.00132485	0.0011773	0.00247422	0.0028096				0	0	0.00171464	0.00315565		1-Hexacosanol, TBDMS derivative	C26醇	0.00766564	0.0149774	0.0213423	0.0167185				0.00353078	0.00362391	0.00978229	0.00530899
Octacosanol	C28醇	0.00570066	0.00459485	0.00452789	0.00561995				0	0	0	0		Octacosanol	C28醇	0.00570066	0.00459485	0.00452789	0.00561995				0	0	0	0
Hentriacontane	C31烷	0.0151136	0.0128593	0.0240091	0.0323184				0.0054669	0.00674908	0.0375438	0.0324856		1-Heptacosanol,TMS derivative	C27醇（不确定）	0	0	0	0				0	0	0	0
Decaethylene glycol, 2TMS derivative	C20醇醚	0.0371785	0.0375196	0.0560386	0.040604				0.00113082	0.00542607	0.0130147	0.00998609		Silane, (dotriacontyloxy)trimethyl-	C32醇	0.0228527	0.0304096	0.0404533	0.0348922				0.00310462	0	0.00416437	0.00211113
Hexacosanoic acid, TMS derivative	C26酸	0.0111519	0.0113512	0.0149347	0.011808				0.00288254	0.002646	0.0069991	0.00356167
1-Heptacosanol,TMS derivative	C27醇（不确定）	0	0	0	0				0	0	0	0		Hexacosanal	C26醛	0.00142691	0.00101911	0.00116215	0.00128998				0.00161992	0.0020666	0.00122905	0
Pentatriacontane	C35烷	0.0943305	0.0695804	0.0882414	0.0894349				0.0112982	0.0116189	0.0513683	0.0377171		Heptacosanal	C27醛	0.0104274	0.00870157	0.0128825	0.011515				0	0	0	0
Heptacosanal	C27醛	0.0104274	0.00870157	0.0128825	0.011515				0	0	0	0		Triacontanal	C30醛	0.0649883	0.0644779	0.104329	0.0607305				0.00366216	0.00349313	0.0117126	0.00805687
Triacontanal	C30醛	0.0649883	0.0644779	0.104329	0.0607305				0.00366216	0.00349313	0.0117126	0.00805687
Trimethylsilyl octacosanoate	C28酸	0.013501	0.0172163	0.0219867	0.017419				0.00414961	0.00412772	0.0106123	0.00631667		Octaethylene glycol, 2TMS derivative	C16醇醚	0.0017033	0.00139778	0.00183365	0.00162982				0	0	0	0
Agnosterol （Lanosterol ）	甾醇	0	0	0	0				0	0	0	0		Nonaethylene glycol, TMS derivative	C18醇醚	0.00102971	0.00067526	0.00126691	0.00108682				0.00251582	0.00247441	0.00209545	0.00223724
Undecaethylene glycol, 2TMS derivative	C22醇醚	0.00222346	0.00204071	0.00311078	0.00285599				0	0	0	0		Nonaethylene glycol, 2TMS derivative	C18醇醚	0.00107457	0.00127261	0.00264969	0.00279441				0	0.001399	0.00257126	0.0034297
Stigmasterol, TMS derivative	甾醇	0.00885897	0.00575506	0.00846065	0.00682971				0	0	0	0		Decaethylene glycol, 2TMS derivative	C20醇醚	0.0371785	0.0375196	0.0560386	0.040604				0.00113082	0.00542607	0.0130147	0.00998609
.beta.-Amyrin, TMS derivative $	萜C30	0.146801	0.254261	0.317962	0.293405				0.0127375	0.0126725	0.0364416	0.0193472		Undecaethylene glycol, 2TMS derivative	C22醇醚	0.00222346	0.00204071	0.00311078	0.00285599				0	0	0	0
alpha.-Amyrin, TMS derivative	萜C30	0	0	0	0				0	0	0	0
D:A-Friedo-2,3-secooleanane-2,3-dioic acid, dimethyl ester, (4R)-	不确定	0.00115782	0	0	0.00243192				0	0	0	0		.beta.-Amyrin, TMS derivative $	萜C30	0.146801	0.254261	0.317962	0.293405				0.0127375	0.0126725	0.0364416	0.0193472
Campesterol, TMS derivative	甾醇	0	0	0	0				0	0	0	0		alpha.-Amyrin, TMS derivative	萜C30	0	0	0	0				0	0	0	0
不确定	不确定	0	0.000704587	0.00122168	0.00132403				0	0	0	0		Friedelan-3-one	萜C30	0.019805	0.0165185	0.024007	0.0248947				0	0	0	0
Friedelan-3-one	萜C30	0.019805	0.0165185	0.024007	0.0248947				0	0	0	0		D:A-Friedooleanan-3-ol, (3.alpha.)-	萜C30	0.00318384	0.00297115	0.00384078	0.00406203				0	0	0	0
D:A-Friedooleanan-3-ol, (3.alpha.)-	萜C30	0.00318384	0.00297115	0.00384078	0.00406203				0	0	0	0		Ursolic acid 2TMS	萜C30	0.000606198	0.00278364	0.00350682	0.002816				0	0	0	0
3.beta.-Myristoyl-16.beta.-(trifluoroacetyl)olean-12-ene	不确定	0	0	0	0				0	0	0	0		Lup-20(29)-en-28-al, 3-(trimethylsilyl)oxy, (3.beta.)-	萜C30	0	0	0	0				0	0	0	0
Ursolic acid 2TMS	萜C30	0.000606198	0.00278364	0.00350682	0.002816				0	0	0	0		Betulinaldehyde	萜C30	0	0	0.00110497	0.000677645				0	0	0	0
Silane, (dotriacontyloxy)trimethyl-	C32醇	0.0228527	0.0304096	0.0404533	0.0348922				0.00310462	0	0.00416437	0.00211113		D:A-Friedooleanan-28-al, 3-oxo-	萜C30	0.00261977	0.00320018	0.00454853	0.00333688				0	0	0	0
4,4-Dimethylzymosterol	甾醇	0.0154156	0.0134635	0.0167689	0.0137037				0.0230094	0	0.0168614	0.0190509		Betulin	萜C30	0.000748543	0.00151445	0.0012897	0.0014319				0	0	0	0
不确定（待定）	不确定	0	0	0	0				0	0	0	0		D:A-Friedoolean-6-ene	萜C30	0	0	0	0				0	0	0	0
Lup-20(29)-en-28-al, 3-(trimethylsilyl)oxy, (3.beta.)-	萜C30	0	0	0	0				0	0	0	0
11-Oxoolean-12-en-3-yl acetate	不确定	0	0	0	0				0	0	0	0		9,19-Cyclolanostan-3-ol, 24-methylene-, (3.beta.)-	甾醇	0.00132485	0.0011773	0.00247422	0.0028096				0	0	0.00171464	0.00315565
Betulinaldehyde	萜C30	0	0	0.00110497	0.000677645				0	0	0	0		Agnosterol （Lanosterol ）	甾醇	0	0	0	0				0	0	0	0
D:A-Friedooleanan-28-al, 3-oxo-	萜C30	0.00261977	0.00320018	0.00454853	0.00333688				0	0	0	0		Stigmasterol, TMS derivative	甾醇	0.00885897	0.00575506	0.00846065	0.00682971				0	0	0	0
Lupan-3-ol, acetate	不确定	0	0	0	0				0	0	0	0		Campesterol, TMS derivative	甾醇	0	0	0	0				0	0	0	0
Betulin	萜C30	0.000748543	0.00151445	0.0012897	0.0014319				0	0	0	0		4,4-Dimethylzymosterol	甾醇	0.0154156	0.0134635	0.0167689	0.0137037				0.0230094	0	0.0168614	0.0190509
D:A-Friedoolean-6-ene	萜C30	0	0	0	0				0	0	0	0
														2-Methyltetracosane	不确定	0.00269577	0.00230955	0.00413972	0.00378162				0.00315184	0.00220792	0.00269376	0.00391376
														D:A-Friedo-2,3-secooleanane-2,3-dioic acid, dimethyl ester, (4R)-	不确定	0.00115782	0	0	0.00243192				0	0	0	0
														不确定	不确定	0	0.000704587	0.00122168	0.00132403				0	0	0	0
														3.beta.-Myristoyl-16.beta.-(trifluoroacetyl)olean-12-ene	不确定	0	0	0	0				0	0	0	0
														不确定（待定）	不确定	0	0	0	0				0	0	0	0
														11-Oxoolean-12-en-3-yl acetate	不确定	0	0	0	0				0	0	0	0
														Lupan-3-ol, acetate	不确定	0	0	0	0				0	0	0	0

## Sheet: Sheet1
Table S1 Wax coverage of epicuticular and intracuticular wax layers from adaxial and abaxial surfaces
		Adaxial													Abaxial
		Epicuticular wax						Intracuticular wax							Epicuticular wax						Intracuticular wax
		1	2	3	4	Average	SE	1	2	3	4	Average	SE		1	2	3	4	Average	SE	1	2	3	4	Average	SE			Epicut-wax P value	Intracut-wax P value
	Coverage(μg/cm2)	0.348665	0.303085	0.40133	0.396929	0.362502	0.0231205	1.24062	1.25488	1.49717	1.36539	1.33952	0.0594896		0.301777	0.271012	0.287679	0.335787	0.299064	0.0137613	1.14639	0.940774	0.997056	0.902085	0.996577	0.0536098			0.0564552	0.00519206
	Thickness(μm)	0.18675	0.18575	0.26575	0.2025	0.210187	0.0189138	3.09325	3.51625	3.6465	3.616	3.468	0.127975		0.162	0.11325	0.1595	0.18325	0.1545	0.0147461	1.4405	1.1745	1.3675	1.13525	1.27944	0.0738794			0.0592893	5.95778e-06
	Density(mg/cm3)	18.6702	16.3168	15.1018	19.6014	17.4225	1.03732	4.01074	3.56881	4.10578	3.77596	3.86532	0.120717		18.6282	23.9305	18.0363	18.324	19.7297	1.40544	7.95831	8.00999	7.29109	7.94613	7.80138	0.17066			0.234703	1.44935e-06
Acides(μg/cm2)	C16	0.0909028	0.0571004	0.0829472	0.0683708	0.0748303	0.00752929	0.0375633	0.0290045	0.0713809	0.0460195	0.0459921	0.00914793		0.0490865	0.0381966	0.047618	0.0555709	0.047618	0.00358431	0.0536067	0.0487767	0.0610574	0.0509859	0.0536067	0.00267256			0.0171779	0.454755
	C18	0.0510961	0.0288623	0.0415602	0.0447222	0.0415602	0.00467411	0.0224211	0.0186539	0.0460665	0.0304016	0.0293858	0.00607561		0.0296368	0.0202532	0.029254	0.037872	0.029254	0.00359897	0.0385052	0.0327146	0.0448854	0.0379155	0.0385052	0.0024931			0.0820401	0.214303
	C24	0.00162502	0.00162502	0.00177777	0.00147226	0.00162502	6.23611e-05	0.00437024	0.00412604	0.00518675	0.00369844	0.00434537	0.00031294		0.000679143	0.000847272	0.000900193	0.00117416	0.000900193	0.000102763	0.00397838	0.00295809	0.00218286	0.00341865	0.00313449	0.000379649			0.000939696	0.0490451
	C26	0.00288254	0.002646	0.00303007	0.00356167	0.00303007	0.000194052	0.0111519	0.0113512	0.0149347	0.011808	0.0123115	0.000885149		0.00340842	0.00316681	0.0029252	0.00437484	0.00346882	0.000317708	0.00540664	0.00619558	0.00667017	0.00517499	0.00586185	0.000346861			0.283204	0.00050166
	C28	0.00414961	0.00412772	0.00486467	0.00631667	0.00486467	0.000513381	0.013501	0.0172163	0.0219867	0.017419	0.0175308	0.001737		0.00348931	0.00497498	0.00497498	0.00646065	0.00497498	0.000606523	0.0135332	0.0116427	0.0129707	0.0114004	0.0123867	0.000514923			0.894134	0.0295935
	Subtotal	0.150656	0.0943614	0.13418	0.124444	0.12591	0.0118259	0.0890075	0.0803519	0.159556	0.109347	0.109565	0.0177368		0.0863001	0.0674389	0.0856724	0.105453	0.086216	0.00776171	0.11503	0.102288	0.127767	0.108895	0.113495	0.00542214			0.0309131	0.839225
1-Alkanols(μg/cm2)	C24	0.00228041	0.00228041	0.00208836	0.00247246	0.00228041	7.84036e-05	0.0104558	0.00461863	0.0054973	0.011215	0.00794667	0.00168455		0.00064212	0.000666644	0.000691169	0.000979627	0.00074489	7.88838e-05	0.00613461	0.00418363	0.00466041	0.00439729	0.00484399	0.000441117			8.98487e-06	0.125071
	C26	0.00353078	0.00362391	0.00415456	0.00530899	0.00415456	0.000408595	0.0176794	0.0149774	0.0213423	0.0167185	0.0176794	0.00134292		0.0019897	0.0024208	0.00220525	0.00184357	0.00211483	0.000126172	0.00847193	0.0041061	0.00608961	0.0049321	0.00589994	0.000948934			0.00309501	0.0003735
	C27	ND	ND	ND	ND	ND		ND	ND	ND	ND	ND			ND	ND	ND	ND	ND		0.00179609	0.00111727	0.00226655	0.00110178	0.00157043	0.000282915				0.00144492
	C28	0.0120034	0.01498	0.0149002	0.0177171	0.0149002	0.00116665	0.133614	0.119472	0.150779	0.130591	0.133614	0.00647938		0.0040731	0.00331011	0.00347154	0.00485345	0.00392705	0.00034972	0.0394681	0.0296565	0.0410327	0.0322469	0.035601	0.00275446			0.00010464	8.55997e-06
	C32	0.00310462	0.00312671	0.00416437	0.00211113	0.00312671	0.000419189	0.0352517	0.0304096	0.0404533	0.0348922	0.0352517	0.0020541		0.00331675	0.00318442	0.0030521	0.00296326	0.00312913	7.73004e-05	0.0608003	0.0514489	0.0655162	0.0654357	0.0608003	0.00330623			0.995654	0.000599098
	Subtotal	0.0209192	0.024011	0.0253075	0.0276097	0.0244619	0.00139575	0.197001	0.169477	0.218072	0.193417	0.194492	0.00995495		0.0100217	0.00958198	0.00942006	0.0106399	0.0099159	0.000272754	0.116671	0.0905125	0.119565	0.108114	0.108716	0.00653658			5.09218e-05	0.000362617
Alkanes(μg/cm2)	C21	0.00740933	0.00695271	0.00966173	0.00800792	0.00800792	0.000592091	0.0118123	0.00995341	0.0154279	0.0161677	0.0133403	0.00147642		0.00715584	0.00780624	0.00603084	0.010232	0.00780624	0.000887859	0.0165362	0.00962674	0.0182886	0.0109497	0.0138503	0.00210485			0.85633	0.849306
	C25	0.00992846	0.0110584	0.0189904	0.0239541	0.0159829	0.00333533	0.0470719	0.0403989	0.0581994	0.068921	0.0536478	0.0062767		0.0239134	0.0255454	0.0271774	0.0370544	0.0284227	0.00295339	0.053646	0.0328011	0.0398877	0.033216	0.0398877	0.00486503			0.0314807	0.133852
	C27	0.00631092	0.0080981	0.0168998	0.0174099	0.0121797	0.00289736	0.0164084	0.0276276	0.02858	0.0378945	0.0276276	0.00439872		0.0236019	0.0204143	0.0172267	0.021501	0.020686	0.0013294	0.0442416	0.0216315	0.0296027	0.0229349	0.0296027	0.00518249			0.0371057	0.781178
	C29	0.0338797	0.0404111	0.0559709	0.0434205	0.0434205	0.00463317	0.343237	0.307825	0.334473	0.336867	0.330601	0.00781377		0.0258116	0.0260011	0.0261905	0.0292371	0.0268101	0.0008127	0.181533	0.136074	0.150065	0.132589	0.150065	0.0111483			0.0123497	1.1365e-05
	C31	0.0154669	0.0167491	0.0145438	0.0192486	0.0165021	0.00102106	0.0281637	0.0281637	0.0240091	0.0323184	0.0281637	0.00169613		0.0215804	0.0198319	0.0180835	0.0184262	0.0194805	0.000795626	0.0176729	0.0177058	0.0176663	0.0176466	0.0176729	1.23035e-05			0.0610219	0.000821974
	C35	0.0112982	0.0116189	0.0135448	0.0177171	0.0135448	0.00147661	0.0943305	0.0906689	0.0882414	0.0894349	0.0906689	0.00131727		0.0173097	0.0185174	0.0197251	0.0204423	0.0189986	0.000688951	0.0669333	0.0467641	0.0527391	0.04452	0.0527391	0.00503925			0.0154745	0.000341484
	Subtotal	0.0842936	0.0948882	0.129611	0.129758	0.109638	0.0117745	0.541024	0.504638	0.548931	0.581603	0.544049	0.0158022		0.119373	0.118116	0.114434	0.136893	0.122204	0.00500719	0.380563	0.264603	0.30825	0.261857	0.303818	0.0277009			0.363965	0.000283677
Aldehydes(μg/cm2)	C26	0.00218041	0.0016529	0.00226989	0.00297636	0.00226989	0.000271998	0.00828776	0.00838715	0.0115202	0.00927776	0.00936821	0.000751057		0.000746186	0.000699624	0.000694436	0.00126956	0.000852452	0.000139522	0.00310516	0.00155801	0.00282557	0.00219228	0.00242026	0.000345061			0.00355242	0.000154423
	C27	ND	ND	ND	ND	ND		0.0104274	0.00870157	0.0128825	0.011515	0.0108816	0.000883351		ND	ND	ND	ND	ND		0.0121515	0.00746398	0.0128927	0.0105722	0.0107701	0.00120359				0.942876
	C30	0.00366216	0.00349313	0.00507072	0.00805687	0.00507072	0.00105633	0.0649883	0.0644779	0.104329	0.0607305	0.0736315	0.0102766		0.00884337	0.00783216	0.00682094	0.00814298	0.00790986	0.000420076	0.0261209	0.0165248	0.0308955	0.0202674	0.0234522	0.00317092			0.0466854	0.00344635
	Subtotal	0.00584258	0.00514603	0.00734061	0.0110332	0.00734061	0.00131326	0.0837035	0.0815666	0.128732	0.0815233	0.0938814	0.0116281		0.00958956	0.00853178	0.00751538	0.00941254	0.00876231	0.000475668	0.0413776	0.0255468	0.0466138	0.0330318	0.0366425	0.00463681			0.348016	0.00380101
1-Alkanol sesters(μg/cm2)	C22	0.00876814	0.00486173	0.00389683	0.00405584	0.00539564	0.00114383	0.00292101	0.0028914	0.00316582	0.00270581	0.00292101	9.44813e-05		0.00356737	0.00392694	0.00359945	0.00330405	0.00359945	0.000127653	0.00203759	0.00210038	0.0023255	0.00168688	0.00203759	0.000132235			0.169632	0.00160876
	Subtotal	0.00876814	0.00486173	0.00389683	0.00405584	0.00539564	0.00114383	0.00292101	0.0028914	0.00316582	0.00270581	0.00292101	9.44813e-05		0.00356737	0.00392694	0.00359945	0.00330405	0.00359945	0.000127653	0.00203759	0.00210038	0.0023255	0.00168688	0.00203759	0.000132235			0.169632	0.00160876
Glycol esters(μg/cm2)	C18	ND	ND	ND	ND	ND		0.00145822	0.00172212	0.00238528	0.00286065	0.00210656	0.00031813		0.00067756	0.000615448	0.000646504	0.000780864	0.000680094	3.59032e-05	0.00104475	0.000824481	0.000604213	0.000824481	0.000824481	8.9924e-05			1.39887e-06	0.00818856
	C19	0.00695181	0.00759757	0.0186257	0.0110584	0.0110584	0.00267871	0.016098	0.0139576	0.0283648	0.0194735	0.0194735	0.00317377		0.01284	0.0105799	0.00831977	0.0105799	0.0105799	0.000922692	0.0419334	0.021187	0.0287095	0.023008	0.0287095	0.00469012			0.871439	0.154026
	C21	0.019438	0.0196473	0.0199155	0.0214231	0.020106	0.000449783	0.0161674	0.0154891	0.0205862	0.0173426	0.0173963	0.00113011		0.000868765	0.000734148	0.000693704	0.00117579	0.000868103	0.000109176	0.00471457	0.00446878	0.00408589	0.00432594	0.00439879	0.000131602			1.29721e-08	2.69869e-05
	Subtotal	0.0263898	0.0272449	0.0385413	0.0324815	0.03116	0.0028	0.0337236	0.0311688	0.0513362	0.0396767	0.03898	0.00449		0.0143863	0.0119295	0.00965998	0.0125366	0.01213	0.000974576	0.0476928	0.0264803	0.0333996	0.0281584	0.03393	0.00482			0.00067785	0.472756
Phthalate esters(μg/cm2)	C16	ND	ND	ND	ND	ND		0.000714083	0.000714083	0.000762106	0.000666061	0.000714083	1.96051e-05		ND	ND	ND	ND	ND		ND	ND	ND	ND	ND					2.8568e-08
	C24	0.00193331	0.00149637	0.00232938	0.00197417	0.00193331	0.00017065	0.0130895	0.0108052	0.0117647	0.0137239	0.0123458	0.000721124		0.0106236	0.00956997	0.00932638	0.0103706	0.00997264	0.000311168	0.0165714	0.0148236	0.015486	0.0163471	0.015807	0.000453107			4.84504e-07	0.00411847
	Subtotal	0.00193331	0.00149637	0.00232938	0.00197417	0.00193331	0.00017065	0.0138036	0.0115193	0.0125268	0.01439	0.01306	0.000644195		0.0106236	0.00956997	0.00932638	0.0103706	0.00997264	0.000311168	0.0165714	0.0148236	0.015486	0.0163471	0.015807	0.000453107			4.84504e-07	0.0111511
Glycols(μg/cm2)	C16	0.00110576	0.00131679	0.00132836	0.00151625	0.00131679	8.38908e-05	0.00142817	0.00166056	0.0018804	0.00156741	0.00163414	9.49646e-05		0.00133174	0.00171394	0.00112779	0.00139116	0.00139116	0.000121477	0.000971776	0.00119614	0.00112305	0.000923723	0.00105367	6.37071e-05			0.632408	0.00227438
	C18	0.00251582	0.00387342	0.00466671	0.00566694	0.00418072	0.000665293	0.00210428	0.00194787	0.0039166	0.00388122	0.00296249	0.000541631		0.00241783	0.00222117	0.00255913	0.00357547	0.0026934	0.000302078	0.00630498	0.00306237	0.00669962	0.00342943	0.0048741	0.000946456			0.0879805	0.13015
	C20	0.00113082	0.00542607	0.0130147	0.00998609	0.00738942	0.00260466	0.0371785	0.0375196	0.0560386	0.040604	0.0428352	0.00446804		0.00334134	0.00252305	0.00362693	0.00440293	0.00347356	0.00038818	0.0116444	0.00729509	0.0126909	0.00732796	0.00973959	0.00141804			0.187577	0.000404262
	C22	ND	ND	ND	ND	ND		0.00222346	0.00273008	0.00311078	0.00285599	0.00273008	0.000186514		ND	ND	ND	ND	ND		0.00213236	0.00218711	0.00174313	0.00246683	0.00213236	0.000148989				0.0462831
	Subtotal	0.0047524	0.0106163	0.0190097	0.0171693	0.0128869	0.00325517	0.0429345	0.0438581	0.0649464	0.0489087	0.0501619	0.00510004		0.0070909	0.00645816	0.00731385	0.00936955	0.00755812	0.000630421	0.0210535	0.0137407	0.0222567	0.0141479	0.0177997	0.00224096			0.159142	0.00114179
Triterpenoids(μg/cm2)	α-Amyrin	ND	ND	ND	ND	ND		ND	ND	ND	ND	ND			ND	ND	ND	ND	ND		0.0011292	0.00112334	0.000908189	0.00106548	0.00105655	5.1502e-05				8.72486e-07
	β-Amyrin	0.0127375	0.0126725	0.0149191	0.0193472	0.0149191	0.00156563	0.146801	0.254261	0.200531	0.200531	0.200531	0.0219351		0.00897707	0.00664174	0.00729874	0.00763918	0.00763918	0.000491659	0.18536	0.16298	0.158942	0.144637	0.16298	0.0084343			0.00439369	0.161183
	Friedelin	ND	ND	ND	ND	ND		0.019805	0.0165185	0.024007	0.0201102	0.0201102	0.00153237		ND	ND	ND	ND	ND		0.0274316	0.0279249	0.0268989	0.0274185	0.0274185	0.000209484				0.00324004
	Ursolic acid	ND	ND	ND	ND	ND		0.00303549	0.00278364	0.00350682	0.002816	0.00303549	0.000166772		ND	ND	ND	ND	ND		0.00538333	0.00583806	0.00724102	0.00615414	0.00615414	0.000395323				0.000345003
	Betulin	ND	ND	ND	ND	ND		0.00141202	0.00151445	0.0012897	0.0014319	0.00141202	4.6414e-05		ND	ND	ND	ND	ND		0.00707899	0.00519684	0.00672273	0.00633285	0.00633285	0.000408172				2.05185e-05
	Subtotal	0.0127375	0.0126725	0.0149191	0.0193472	0.0149191	0.00156563	0.171054	0.275078	0.229335	0.224889	0.225089	0.0212852		0.00897707	0.00664174	0.00729874	0.00763918	0.00763918	0.000491659	0.226384	0.203063	0.200713	0.185608	0.203942	0.00842098			0.00439369	0.391208
Steroids(μg/cm2)	24-methylenecycloartanol	0.0015151	0.0015151	0.00171464	0.00131557	0.0015151	8.14611e-05	0.00132485	0.0011773	0.00247422	0.00165879	0.00165879	0.000289867		0.00123376	0.000936858	0.000639956	0.000936858	0.000936858	0.000121209	0.00340066	0.00194058	0.00310226	0.0028145	0.0028145	0.000314925			0.00745599	0.0355696
	Stigmasterol	ND	ND	ND	ND	ND		0.00885897	0.00575506	0.00846065	0.00682971	0.0074761	0.00072235		ND	ND	ND	ND	ND		0.00583268	0.00567454	0.00693511	0.0048884	0.00583268	0.000421508				0.0970184
	Campesterol	ND	ND	ND	ND	ND		ND	ND	ND	ND	ND			ND	ND	ND	ND	ND		0.00133769	0.0011278	0.00106301	0.000867859	0.00109909	9.68339e-05				2.80119e-05
	Lanosterol	0.0230094	0.0196406	0.0168614	0.0190509	0.0196406	0.00127215	0.0154156	0.0134635	0.0167689	0.0137037	0.0148379	0.000776621		0.0157804	0.0143188	0.0126655	0.0138319	0.0141491	0.000644944	0.0183914	0.0142797	0.0151497	0.0133377	0.0152896	0.00109811			0.0084589	0.748433
	Subtotal	0.0245245	0.0211557	0.018576	0.0203665	0.0211557	0.00124587	0.0255994	0.0203959	0.0277037	0.0221922	0.0239728	0.00164648		0.0170141	0.0152557	0.0133055	0.0147687	0.015086	0.000764707	0.0289624	0.0230226	0.0262501	0.0219085	0.0250359	0.00160014			0.00599724	0.659667
Caffeine(μg/cm2)	Caffeine	0.00359083	0.00259041	0.00359666	0.0032593	0.0032593	0.000236492	0.0290299	0.0229037	0.0373538	0.0333092	0.0306491	0.00309088		0.011372	0.0109706	0.0178218	0.0133881	0.0133881	0.00156968	0.122895	0.141536	0.0636965	0.101629	0.107439	0.016705			0.000696741	0.00401711
Not identified (μg/cm2)	Not identified	0.00315184	0.00220792	0.00269376	0.00391376	0.00299182	0.000362733	0.00939069	0.00937219	0.013634	0.0118582	0.0110638	0.00103673		0.00212999	0.000876873	0.0011834	0.00139675	0.00139675	0.000266681	0.0261843	0.031861	0.0296102	0.0197779	0.0268583	0.00263291			0.0121762	0.00140426
Note:P <0.05 indicates significant difference; P <0.01 indicates that the difference is extremely significant. ND, not detected.

## Sheet: Sheet3
				AD IN				AVE		SE	AB IN				AVE		SE	AD EPI				AVE		SE	AB EPI				AVE		SE
		Diisobutyl phthalate	C16	0.000714083	0.000714083	0.000762106	0.000666061	0.000714083	3.92102e-05	1.96051e-05	0	0	0	0	0	0	0	0	0	0	0	0	0	0	0	0	0	0	0	0	0
		Eicosyl acetate	C22	0.00292101	0.0028914	0.00316582	0.00270581	0.00292101	0.000188963	9.44813e-05	0.00203759	0.00210038	0.0023255	0.00168688	0.00203759	0.000264471	0.000132235	0.00876814	0.00486173	0.00389683	0.00405584	0.00539564	0.00228767	0.00114383	0.00356737	0.00392694	0.00359945	0.00330405	0.00359945	0.000255307	0.000127653
		2-Hydroxyethyl palmitate	C18	0.00145822	0.00172212	0.00238528	0.00286065	0.00210656	0.00063626	0.00031813	0.00104475	0.000824481	0.000604213	0.000824481	0.000824481	0.000179848	8.9924e-05	0	0	0	0	0	0	0	0.00067756	0.000615448	0.000646504	0.000780864	0.000680094	7.18063e-05	3.59032e-05
		1-Monopalmitin	C19	0.016098	0.0139576	0.0283648	0.0194735	0.0194735	0.00634753	0.00317377	0.0419334	0.021187	0.0287095	0.023008	0.0287095	0.00938025	0.00469012	0.00695181	0.00759757	0.0186257	0.0110584	0.0110584	0.00535742	0.00267871	0.01284	0.0105799	0.00831977	0.0105799	0.0105799	0.00184538	0.000922692
		Glycerol monostearate	C21	0.0161674	0.0154891	0.0205862	0.0173426	0.0173963	0.00226023	0.00113011	0.00471457	0.00446878	0.00408589	0.00432594	0.00439879	0.000263205	0.000131602	0.019438	0.0196473	0.0199155	0.0214231	0.020106	0.000899565	0.000449783	0.000868765	0.000734148	0.000693704	0.00117579	0.000868103	0.000218352	0.000109176
		bis(2-ethylhexyl) terephthalate	C24	0.0114691	0.00940743	0.00993106	0.0120941	0.0107254	0.00126418	0.00063209	0.0147914	0.014151	0.0144524	0.0151851	0.014645	0.000445077	0.000222539	0.00193331	0.00149637	0.00232938	0.00197417	0.00193331	0.000341301	0.00017065	0.0106236	0.00956997	0.00932638	0.0103706	0.00997264	0.000622337	0.000311168
		Bis(2-ethylhexyl) phthalate	C24	0.00162042	0.00139778	0.00183365	0.00162982	0.00162042	0.000178069	8.90343e-05	0.00178001	0.000672598	0.00103357	0.00116206	0.00116206	0.000461137	0.000230568	0	0	0	0	0	0	0	0	0	0	0	0	0	0
		Subtotal		0.0504482	0.0455795	0.0670289	0.0567725	0.0549572	0.00926089	0.00463045	0.0663018	0.0434043	0.0512111	0.0461924	0.0517774	0.0102075	0.00510375	0.0370913	0.033603	0.0447675	0.0385115	0.0384933	0.00466358	0.00233179	0.0285773	0.0254264	0.0225858	0.0262112	0.0257002	0.0024707	0.00123535
		n-Hexadecanoic acid	C16	0.0375633	0.0290045	0.0713809	0.0460195	0.0459921	0.0182959	0.00914793	0.0536067	0.0487767	0.0610574	0.0509859	0.0536067	0.00534511	0.00267256	0.0909028	0.0571004	0.0829472	0.0683708	0.0748303	0.0150586	0.00752929	0.0490865	0.0381966	0.047618	0.0555709	0.047618	0.00716862	0.00358431
		Octadecanoic acid	C18	0.0224211	0.0186539	0.0460665	0.0304016	0.0293858	0.0121512	0.00607561	0.0385052	0.0327146	0.0448854	0.0379155	0.0385052	0.0049862	0.0024931	0.0510961	0.0288623	0.0415602	0.0447222	0.0415602	0.00934823	0.00467411	0.0296368	0.0202532	0.029254	0.037872	0.029254	0.00719794	0.00359897
		Lignoceric acid	C24	0.00437024	0.00412604	0.00518675	0.00369844	0.00434537	0.000625879	0.00031294	0.00397838	0.00295809	0.00218286	0.00341865	0.00313449	0.000759298	0.000379649	0.00162502	0.00162502	0.00177777	0.00147226	0.00162502	0.000124722	6.23611e-05	0.000679143	0.000847272	0.000900193	0.00117416	0.000900193	0.000205527	0.000102763
		Hexacosanoic acid	C26	0.0111519	0.0113512	0.0149347	0.011808	0.0123115	0.0017703	0.000885149	0.00540664	0.00619558	0.00667017	0.00517499	0.00586185	0.000693722	0.000346861	0.00288254	0.002646	0.00303007	0.00356167	0.00303007	0.000388104	0.000194052	0.00340842	0.00316681	0.0029252	0.00437484	0.00346882	0.000635416	0.000317708
		octacosanoate	C28	0.013501	0.0172163	0.0219867	0.017419	0.0175308	0.003474	0.001737	0.0135332	0.0116427	0.0129707	0.0114004	0.0123867	0.00102985	0.000514923	0.00414961	0.00412772	0.00486467	0.00631667	0.00486467	0.00102676	0.000513381	0.00348931	0.00497498	0.00497498	0.00646065	0.00497498	0.00121305	0.000606523
		Subtotal		0.0890075	0.0803519	0.159556	0.109347	0.109565	0.0354736	0.0177368	0.11503	0.102288	0.127767	0.108895	0.113495	0.0108443	0.00542214	0.150656	0.0943614	0.13418	0.124444	0.12591	0.0236518	0.0118259	0.0863001	0.0674389	0.0856724	0.105453	0.086216	0.0155234	0.00776171
		Heneicosane	C21	0.0118123	0.00995341	0.0154279	0.0161677	0.0133403	0.00295284	0.00147642	0.0165362	0.00962674	0.0182886	0.0109497	0.0138503	0.00420969	0.00210485	0.00740933	0.00695271	0.00966173	0.00800792	0.00800792	0.00118418	0.000592091	0.00715584	0.00780624	0.00603084	0.010232	0.00780624	0.00177572	0.000887859
		Pentacosane	C25	0.0470719	0.0403989	0.0581994	0.068921	0.0536478	0.0125534	0.0062767	0.053646	0.0328011	0.0398877	0.033216	0.0398877	0.00973006	0.00486503	0.00992846	0.0110584	0.0189904	0.0239541	0.0159829	0.00667066	0.00333533	0.0239134	0.0255454	0.0271774	0.0370544	0.0284227	0.00590678	0.00295339
		Heptacosane	C27	0.0164084	0.0276276	0.02858	0.0378945	0.0276276	0.00879744	0.00439872	0.0442416	0.0216315	0.0296027	0.0229349	0.0296027	0.010365	0.00518249	0.00631092	0.0080981	0.0168998	0.0174099	0.0121797	0.00579472	0.00289736	0.0236019	0.0204143	0.0172267	0.021501	0.020686	0.00265879	0.0013294
		Nonacosane	C29	0.343237	0.307825	0.334473	0.336867	0.330601	0.0156275	0.00781377	0.181533	0.136074	0.150065	0.132589	0.150065	0.0222965	0.0111483	0.0338797	0.0404111	0.0559709	0.0434205	0.0434205	0.00926634	0.00463317	0.0258116	0.0260011	0.0261905	0.0292371	0.0268101	0.0016254	0.0008127
		Hentriacontane	C31	0.0281637	0.0281637	0.0240091	0.0323184	0.0281637	0.00339225	0.00169613	0.0176729	0.0177058	0.0176663	0.0176466	0.0176729	2.46071e-05	1.23035e-05	0.0154669	0.0167491	0.0145438	0.0192486	0.0165021	0.00204211	0.00102106	0.0215804	0.0198319	0.0180835	0.0184262	0.0194805	0.00159125	0.000795626
		Pentatriacontane	C35	0.0943305	0.0906689	0.0882414	0.0894349	0.0906689	0.00263455	0.00131727	0.0669333	0.0467641	0.0527391	0.04452	0.0527391	0.0100785	0.00503925	0.0112982	0.0116189	0.0135448	0.0177171	0.0135448	0.00295322	0.00147661	0.0173097	0.0185174	0.0197251	0.0204423	0.0189986	0.0013779	0.000688951
		Subtotal		0.541024	0.504638	0.548931	0.581603	0.544049	0.0316045	0.0158022	0.380563	0.264603	0.30825	0.261857	0.303818	0.0554018	0.0277009	0.0842936	0.0948882	0.129611	0.129758	0.109638	0.0235489	0.0117745	0.119373	0.118116	0.114434	0.136893	0.122204	0.0100144	0.00500719
		n-Tetracosanol-1	C24	0.0104558	0.00461863	0.0054973	0.011215	0.00794667	0.00336911	0.00168455	0.00613461	0.00418363	0.00466041	0.00439729	0.00484399	0.000882234	0.000441117	0.00228041	0.00228041	0.00208836	0.00247246	0.00228041	0.000156807	7.84036e-05	0.00064212	0.000666644	0.000691169	0.000979627	0.00074489	0.000157768	7.88838e-05
		1-Hexacosanol	C26	0.0176794	0.0149774	0.0213423	0.0167185	0.0176794	0.00268585	0.00134292	0.00847193	0.0041061	0.00608961	0.0049321	0.00589994	0.00189787	0.000948934	0.00353078	0.00362391	0.00415456	0.00530899	0.00415456	0.000817189	0.000408595	0.0019897	0.0024208	0.00220525	0.00184357	0.00211483	0.000252345	0.000126172
		1-Heptacosanol	C27	0	0	0	0	0	0	0	0.00179609	0.00111727	0.00226655	0.00110178	0.00157043	0.00056583	0.000282915	0	0	0	0	0	0	0	0	0	0	0	0	0	0
		Octacosanol	C28	0.133614	0.119472	0.150779	0.130591	0.133614	0.0129588	0.00647938	0.0394681	0.0296565	0.0410327	0.0322469	0.035601	0.00550891	0.00275446	0.0120034	0.01498	0.0149002	0.0177171	0.0149002	0.00233329	0.00116665	0.0040731	0.00331011	0.00347154	0.00485345	0.00392705	0.00069944	0.00034972
		1-Dotriacontanol	C32	0.0352517	0.0304096	0.0404533	0.0348922	0.0352517	0.0041082	0.0020541	0.0608003	0.0514489	0.0655162	0.0654357	0.0608003	0.00661246	0.00330623	0.00310462	0.00312671	0.00416437	0.00211113	0.00312671	0.000838377	0.000419189	0.00331675	0.00318442	0.0030521	0.00296326	0.00312913	0.000154601	7.73004e-05
		Subtotal		0.197001	0.169477	0.218072	0.193417	0.194492	0.0199099	0.00995495	0.116671	0.0905125	0.119565	0.108114	0.108716	0.0130732	0.00653658	0.0209192	0.024011	0.0253075	0.0276097	0.0244619	0.0027915	0.00139575	0.0100217	0.00958198	0.00942006	0.0106399	0.0099159	0.000545508	0.000272754
		Hexacosanal	C26	0.00828776	0.00838715	0.0115202	0.00927776	0.00936821	0.00150211	0.000751057	0.00310516	0.00155801	0.00282557	0.00219228	0.00242026	0.000690123	0.000345061	0.00218041	0.0016529	0.00226989	0.00297636	0.00226989	0.000543995	0.000271998	0.000746186	0.000699624	0.000694436	0.00126956	0.000852452	0.000279045	0.000139522
		Heptacosanal	C27	0.0104274	0.00870157	0.0128825	0.011515	0.0108816	0.0017667	0.000883351	0.0121515	0.00746398	0.0128927	0.0105722	0.0107701	0.00240717	0.00120359	0	0	0	0	0	0	0	0	0	0	0	0	0	0
		Triacontanal	C30	0.0649883	0.0644779	0.104329	0.0607305	0.0736315	0.0205531	0.0102766	0.0261209	0.0165248	0.0308955	0.0202674	0.0234522	0.00634185	0.00317092	0.00366216	0.00349313	0.00507072	0.00805687	0.00507072	0.00211265	0.00105633	0.00884337	0.00783216	0.00682094	0.00814298	0.00790986	0.000840153	0.000420076
		Subtotal		0.0837035	0.0815666	0.128732	0.0815233	0.0938814	0.0232561	0.0116281	0.0413776	0.0255468	0.0466138	0.0330318	0.0366425	0.00927361	0.00463681	0.00584258	0.00514603	0.00734061	0.0110332	0.00734061	0.00262652	0.00131326	0.00958956	0.00853178	0.00751538	0.00941254	0.00876231	0.000951336	0.000475668
		Octaethylene glycol	C16	0.00142817	0.00166056	0.0018804	0.00156741	0.00163414	0.000189929	9.49646e-05	0.000971776	0.00119614	0.00112305	0.000923723	0.00105367	0.000127414	6.37071e-05	0.00110576	0.00131679	0.00132836	0.00151625	0.00131679	0.000167782	8.38908e-05	0.00133174	0.00171394	0.00112779	0.00139116	0.00139116	0.000242954	0.000121477
		Nonaethylene glycol	C18	0.00210428	0.00194787	0.0039166	0.00388122	0.00296249	0.00108326	0.000541631	0.00630498	0.00306237	0.00669962	0.00342943	0.0048741	0.00189291	0.000946456	0.00251582	0.00387342	0.00466671	0.00566694	0.00418072	0.00133059	0.000665293	0.00241783	0.00222117	0.00255913	0.00357547	0.0026934	0.000604155	0.000302078
		Decaethylene glycol	C20	0.0371785	0.0375196	0.0560386	0.040604	0.0428352	0.00893609	0.00446804	0.0116444	0.00729509	0.0126909	0.00732796	0.00973959	0.00283608	0.00141804	0.00113082	0.00542607	0.0130147	0.00998609	0.00738942	0.00520932	0.00260466	0.00334134	0.00252305	0.00362693	0.00440293	0.00347356	0.00077636	0.00038818
		Undecaethylene glycol	C22	0.00222346	0.00273008	0.00311078	0.00285599	0.00273008	0.000373028	0.000186514	0.00213236	0.00218711	0.00174313	0.00246683	0.00213236	0.000297977	0.000148989	0	0	0	0	0	0	0	0	0	0	0	0	0	0
		Subtotal		0.0429345	0.0438581	0.0649464	0.0489087	0.0501619	0.0102001	0.00510004	0.0210535	0.0137407	0.0222567	0.0141479	0.0177997	0.00448192	0.00224096	0.0047524	0.0106163	0.0190097	0.0171693	0.0128869	0.00651035	0.00325517	0.0070909	0.00645816	0.00731385	0.00936955	0.00755812	0.00126084	0.000630421
		β-Amyrin		0.146801	0.254261	0.200531	0.200531	0.200531	0.0438703	0.0219351	0.18536	0.16298	0.158942	0.144637	0.16298	0.0168686	0.0084343	0.0127375	0.0126725	0.0149191	0.0193472	0.0149191	0.00313126	0.00156563	0.00897707	0.00664174	0.00729874	0.00763918	0.00763918	0.000983319	0.000491659
		α-Amyrin		0	0	0	0	0	0	0	0.0011292	0.00112334	0.000908189	0.00106548	0.00105655	0.000103004	5.1502e-05	0	0	0	0	0	0	0	0	0	0	0	0	0	0
		Friedelin		0.019805	0.0165185	0.024007	0.0201102	0.0201102	0.00306474	0.00153237	0.0274316	0.0279249	0.0268989	0.0274185	0.0274185	0.000418967	0.000209484	0	0	0	0	0	0	0	0	0	0	0	0	0	0
		Ursolic acid		0.00303549	0.00278364	0.00350682	0.002816	0.00303549	0.000333544	0.000166772	0.00538333	0.00583806	0.00724102	0.00615414	0.00615414	0.000790647	0.000395323	0	0	0	0	0	0	0	0	0	0	0	0	0	0
		Betulin		0.00141202	0.00151445	0.0012897	0.0014319	0.00141202	9.2828e-05	4.6414e-05	0.00707899	0.00519684	0.00672273	0.00633285	0.00633285	0.000816345	0.000408172	0	0	0	0	0	0	0	0	0	0	0	0	0	0
		Subtotal		0.171054	0.275078	0.229335	0.224889	0.225089	0.0425705	0.0212852	0.226384	0.203063	0.200713	0.185608	0.203942	0.016842	0.00842098	0.0127375	0.0126725	0.0149191	0.0193472	0.0149191	0.00313126	0.00156563	0.00897707	0.00664174	0.00729874	0.00763918	0.00763918	0.000983319	0.000491659
		24-methylenecycloartanol		0.00132485	0.0011773	0.00247422	0.00165879	0.00165879	0.000579733	0.000289867	0.00340066	0.00194058	0.00310226	0.0028145	0.0028145	0.00062985	0.000314925	0.0015151	0.0015151	0.00171464	0.00131557	0.0015151	0.000162922	8.14611e-05	0.00123376	0.000936858	0.000639956	0.000936858	0.000936858	0.000242419	0.000121209
		Stigmasterol		0.00885897	0.00575506	0.00846065	0.00682971	0.0074761	0.0014447	0.00072235	0.00583268	0.00567454	0.00693511	0.0048884	0.00583268	0.000843016	0.000421508	0	0	0	0	0	0	0	0	0	0	0	0	0	0
		Campesterol		0	0	0	0	0	0	0	0.00133769	0.0011278	0.00106301	0.000867859	0.00109909	0.000193668	9.68339e-05	0	0	0	0	0	0	0	0	0	0	0	0	0	0
		Lanosterol		0.0154156	0.0134635	0.0167689	0.0137037	0.0148379	0.00155324	0.000776621	0.0183914	0.0142797	0.0151497	0.0133377	0.0152896	0.00219623	0.00109811	0.0230094	0.0196406	0.0168614	0.0190509	0.0196406	0.00254431	0.00127215	0.0157804	0.0143188	0.0126655	0.0138319	0.0141491	0.00128989	0.000644944
		Subtotal		0.0255994	0.0203959	0.0277037	0.0221922	0.0239728	0.00329296	0.00164648	0.0289624	0.0230226	0.0262501	0.0219085	0.0250359	0.00320029	0.00160014	0.0245245	0.0211557	0.018576	0.0203665	0.0211557	0.00249174	0.00124587	0.0170141	0.0152557	0.0133055	0.0147687	0.015086	0.00152941	0.000764707
		Caffeine		0.0290299	0.0229037	0.0373538	0.0333092	0.0306491	0.00618175	0.00309088	0.122895	0.141536	0.0636965	0.101629	0.107439	0.03341	0.016705	0.00359083	0.00259041	0.00359666	0.0032593	0.0032593	0.000472984	0.000236492	0.011372	0.0109706	0.0178218	0.0133881	0.0133881	0.00313937	0.00156968
		Not identified 1		0.00269577	0.00230955	0.00413972	0.00378162	0.00323167	0.000868809	0.000434404	0.0051626	0.00294591	0.00594806	0.00343056	0.00437178	0.00141763	0.000708817	0.00315184	0.00220792	0.00269376	0.00391376	0.00299182	0.000725467	0.000362733	0.00212999	0.000876873	0.0011834	0.00139675	0.00139675	0.000533362	0.000266681
		Not identified 2			0	0		0	0	0	0.00217972	0.0017954	0.00149243	0.00136743	0.00170875	0.000361761	0.000180881	0	0	0	0	0	0	0	0	0	0	0	0	0	0
		Not identified 3		0	0	0	0	0	0	0	0.0019298	0.00182226	0.00158396	0.00189647	0.00180812	0.000156054	7.80272e-05	0	0	0	0	0	0	0	0	0	0	0	0	0	0
		Not identified 4		0	0	0	0	0	0	0	0	0	0	0	0	0	0	0	0	0	0	0	0	0	0	0	0	0	0	0	0
		Not identified 5		0	0	0	0	0	0	0	0.00107313	0.0013544	0.00108522	0.000779769	0.00107313	0.000234746	0.000117373	0	0	0	0	0	0	0	0	0	0	0	0	0	0
		Not identified 6		0	0	0	0	0	0	0	0.00137312	0.00282828	0.00246572	0.00101269	0.00191995	0.000865077	0.000432539	0	0	0	0	0	0	0	0	0	0	0	0	0	0
		Not identified 7		0	0	0	0	0	0	0	0.00187156	0.00189543	0.00184769	0.00187156	0.00187156	1.94884e-05	9.74418e-06	0	0	0	0	0	0	0	0	0	0	0	0	0	0
		Not identified 8		0.00318384	0.00297115	0.00384078	0.00406203	0.00351445	0.000519873	0.000259937	0.006824	0.00676161	0.00631563	0.00557701	0.00636956	0.000574823	0.000287411	0	0	0	0	0	0	0	0	0	0	0	0	0	0
		Not identified 9		0.000891308	0.000891308	0.00110497	0.000677645	0.000891308	0.000174455	8.72275e-05	0.00198797	0.0041956	0.00366293	0.00156449	0.00285275	0.00127372	0.00063686	0	0	0	0	0	0	0	0	0	0	0	0	0	0
		Not identified 10		0.00261977	0.00320018	0.00454853	0.00333688	0.00342634	0.00081015	0.000405075	0.00265456	0.00735864	0.0045938	0.00131	0.00397925	0.00262536	0.00131268	0	0	0	0	0	0	0	0	0	0	0	0	0	0
		Not identified 11		0	0	0	0	0	0	0	0.0011278	0.000903459	0.000614711	0.000967862	0.000903459	0.000214362	0.000107181	0	0	0	0	0	0	0	0	0	0	0	0	0	0
		Subtotal		0.00939069	0.00937219	0.013634	0.0118582	0.0110638	0.00207347	0.00103673	0.0261843	0.031861	0.0296102	0.0197779	0.0268583	0.00526582	0.00263291	0.00315184	0.00220792	0.00269376	0.00391376	0.00299182	0.000725467	0.000362733	0.00212999	0.000876873	0.0011834	0.00139675	0.00139675	0.000533362	0.000266681
		Total		1.24062	1.25488	1.49717	1.36539	1.33952	0.118979	0.0594896	1.14639	0.940774	0.997056	0.902085	0.996577	0.10722	0.0536098	0.348665	0.303085	0.40133	0.396929	0.362502	0.046241	0.0231205	0.301777	0.271012	0.287679	0.335787	0.299064	0.0275226	0.0137613

## Sheet: Sheet2
ad	ab
